# Supplementary material for: Integrated VIS/NIR Spectrum and Genome-Wide Association Study for Genetic Dissection of Cellulose Crystallinity in Wheat Stems
Source: Int J Mol Sci. 2024 Mar 6;25(5):3028. doi: 10.3390/ijms25053028 (PMC10932256; doi:10.3390/ijms25053028)
Supplement: Supplementary file 1 [file ijms-25-03028-s001.zip]

Archive with 1 entries (1 files):
- ijms-2867801-supplementary.xlsx
