# Supplementary material for: Integrated VIS/NIR Spectrum and Genome-Wide Association Study for Genetic Dissection of Cellulose Crystallinity in Wheat Stems
Source: Int J Mol Sci. 2024 Mar 6;25(5):3028. doi: 10.3390/ijms25053028 (PMC10932256; doi:10.3390/ijms25053028)
Supplement: Supplementary file 1 [file ijms-25-03028-s001.zip › ijms-2867801-supplementary.xlsx]

## Sheet: Table S1
Table S1 Source and phentypic value of 326 wheat accessions
ID	Name	Cellulose CrI(%)	Origin	Group
JZ100	ADDIS ABEDA 26	58.502	Foreign	Landrace
JZ585	Anyang-1	56.7106	China	Cultivar
JZ570	Taishan-21	54.6725	China	Cultivar
JZ198	AC Taber	54.0004	Foreign	Cultivar
JZ274	PANDAS	53.9903	Foreign	Cultivar
JZ145	ROMANIAN	53.5603	Foreign	Landrace
JZ466	Yuandong-3	53.4965	China	Cultivar
JZ516	Shan-229	52.7157	China	Cultivar
JZ688	Een-1	52.6392	China	Cultivar
JZ723	Yangmai-5	52.6368	China	Cultivar
JZ054	Changwei-18	52.2894	China	Cultivar
JZ569	Taishan-4	52.2154	China	Cultivar
JZ282	GUADALUPE	52.2072	Foreign	Cultivar
JZ634	Zhongjiao-1	52.1205	China	Cultivar
JZ541	Jinan-4	51.9854	China	Cultivar
JZ315	H114	51.9097	Foreign	Cultivar
JZ232	Kuro	51.904	Foreign	Cultivar
JZ503	Jimai-26	51.8806	China	Cultivar
JZ394	Xin-207	51.8688	China	Landrace
JZ191	Napo 63	51.8104	Foreign	Cultivar
JZ161	2799:AE	51.757	Foreign	Landrace
JZ146	WHITE SAIDI	51.6059	Foreign	Landrace
JZ439	Qingchun-5	51.5585	China	Cultivar
JZ459	Kehong-1	51.4815	China	Cultivar
JZ226	Mrl"s"-Buc"s"	51.4405	Foreign	Cultivar
JZ330	Dazibai	51.4064	China	Landrace
JZ042	Shijiazhuang-54	51.3656	China	Cultivar
JZ619	Yunmai-10	51.2264	China	Cultivar
JZ051	Becejka	51.1829	Foreign	Cultivar
JZ170	KENDIHARIA NO 80	51.1618	Foreign	Landrace
JZ761	Jimai-20	51.063	China	Cultivar
JZ359	Tumai	50.9259	Unknown	Landrace
JZ463	Nongda-183	50.8734	China	Cultivar
JZ196	Wuyimai	50.6685	China	Cultivar
JZ731	Zhenmai-3	50.5977	China	Cultivar
JZ165	LOHARI Y91-92 NO.123	50.527	Foreign	Cultivar
JZ159	2298:AE	50.456	Foreign	Landrace
JZ435	Ningchun-13	50.3619	China	Cultivar
JZ433	Ningchun-4	50.2867	China	Cultivar
JZ677	Mianyang-19	50.2646	China	Cultivar
JZ680	Mianyang-38	50.2104	China	Cultivar
JZ202	AC karma	50.092	Foreign	Cultivar
JZ256	Gaboto	50.0896	Foreign	Cultivar
JZ280	SANGIACOMO	50.0683	Foreign	Cultivar
JZ197	AC Foremost	50.0293	Foreign	Cultivar
JZ505	Jimai-38	50.0278	China	Cultivar
JZ532	Xiaoyan-6	49.9855	China	Cultivar
JZ212	Glenlea	49.87	Foreign	Cultivar
JZ492	Ji-5265	49.8413	China	Cultivar
JZ486	Xingmai-1	49.839	China	Cultivar
JZ243	Triza	49.8171	Foreign	Cultivar
JZ594	Huaichuan-916	49.7375	China	Cultivar
JZ201	Penawa	49.7292	Foreign	Cultivar
JZ630	Zhengzou-5	49.6979	China	Cultivar
JZ471	Zhongmai-415	49.635	China	Cultivar
JZ242	Balady116	49.6002	Foreign	Cultivar
JZ524	Weimai-4	49.5552	China	Cultivar
JZ428	Liaochun-9	49.4209	China	Cultivar
JZ531	Xiaoyan-4	49.3162	China	Cultivar
JZ703	Ningmai-14	49.3121	China	Cultivar
JZ325	Baiyoubao	49.2864	China	Landrace
JZ518	Shan-354	49.284	China	Cultivar
JZ295	9H 65A	49.2703	Foreign	Cultivar
JZ360	Tuotuomai	49.2469	China	Landrace
JZ153	KOELZ W 8A	49.2278	Foreign	Landrace
JZ254	Mexifen	49.216	Foreign	Cultivar
JZ322	Baimaizi	49.2076	China	Landrace
JZ436	Neimai-19	49.1565	China	Cultivar
JZ346	Kangdingxiaomai	49.1156	China	Landrace
JZ493	Shimai-18	49.0733	China	Cultivar
JZ665	Chuanmai-20	49.0556	China	Cultivar
JZ139	FIFE	49.0072	Foreign	Landrace
JZ511	Jinmai-30	49.0027	China	Cultivar
JZ361	Wuxumai	48.9531	China	Landrace
JZ406	Zang-1830	48.9395	China	Landrace
JZ240	Indexa	48.9241	Foreign	Cultivar
JZ485	Jimai-6	48.8923	China	Cultivar
JZ586	Bainong-791	48.6704	China	Cultivar
JZ709	Sumai-6	48.6604	China	Cultivar
JZ278	COLFIORITO	48.6206	Foreign	Cultivar
JZ478	Jinfeng-1	48.5474	China	Cultivar
JZ429	Liaochun-10	48.5326	China	Cultivar
JZ474	Zhongyou-9507	48.4985	China	Cultivar
JZ366	Yangmai	48.4867	China	Landrace
JZ207	AC Nanda	48.4716	Foreign	Cultivar
JZ208	AC vista	48.4436	Foreign	Cultivar
JZ200	Biggar	48.3724	Foreign	Cultivar
JZ444	CA9722	48.3683	China	Cultivar
JZ289	Biserka	48.3627	Foreign	Cultivar
JZ679	Mianyang-26	48.333	China	Cultivar
JZ096	MG31229	48.3179	Foreign	Landrace
JZ491	Shiyou-17	48.2769	China	Cultivar
JZ543	Jinan-9	48.2202	China	Cultivar
JZ542	Jinan-8	48.2102	China	Cultivar
JZ098	Nech Sinde	48.1615	Foreign	Landrace
JZ635	Zhongjiao-2	48.1267	China	Cultivar
JZ689	Emai-11	48.102	China	Cultivar
JZ340	Hongqiangchang	48.0995	China	Landrace
JZ449	Fengkang-8	48.0756	China	Cultivar
JZ116	UR8	48.0656	Foreign	Landrace
JZ610	Xinxiang-9178	48.0251	China	Cultivar
JZ517	Shan-253	48.0047	China	Cultivar
JZ095	Raspinegro	48.0033	Foreign	Landrace
JZ612	Xinyang-12	47.9687	China	Cultivar
JZ041	Krac 66	47.9042	Foreign	Cultivar
JZ263	VAIOLET	47.8823	Foreign	Cultivar
JZ300	Kloka	47.8782	Foreign	Cultivar
JZ451	Jing-411	47.8669	China	Cultivar
JZ195	Yrsp/6*Avocet s	47.8488	Foreign	Cultivar
JZ615	Yan-893	47.847	China	Cultivar
JZ199	Tupatecor	47.8242	Foreign	Cultivar
JZ556	Lumai-5	47.8012	China	Cultivar
JZ362	Xiaobaimang	47.7983	China	Landrace
JZ238	Betana	47.7948	Foreign	Cultivar
JZ538	Gao-38	47.788	China	Cultivar
JZ764	Mianmai-185	47.7792	China	Cultivar
JZ691	Emai-12	47.7749	China	Cultivar
JZ317	Atri 5481/82	47.7258	Foreign	Cultivar
JZ113	16-52-2	47.723	Foreign	Landrace
JZ216	Rivadeneira	47.7106	Foreign	Cultivar
JZ205	Fielder	47.7006	Foreign	Cultivar
JZ604	Taixue-12	47.6807	China	Cultivar
JZ324	Baiyoumai	47.6655	China	Landrace
JZ566	Shannong-205	47.6256	China	Cultivar
JZ136	PSATHAS	47.6253	Foreign	Landrace
JZ708	Sumai-3	47.5647	China	Cultivar
JZ194	Yr26/3*Avocet s	47.5	Foreign	Cultivar
JZ530	Xiannong-39	47.4919	China	Cultivar
JZ186	Celebration	47.4916	Foreign	Cultivar
JZ481	Tangmai-2	47.4787	China	Cultivar
JZ755	Yumai-13	47.4661	China	Cultivar
JZ353	Nuomai	47.4659	China	Landrace
JZ431	Heifu-84S1378	47.4402	China	Cultivar
JZ272	ENESCO	47.4009	Foreign	Cultivar
JZ559	Lumai-12	47.3767	China	Cultivar
JZ011	Beijing-10	47.3687	China	Cultivar
JZ554	Lu-215953	47.3643	China	Cultivar
JZ650	Zhoumai-27	47.3607	China	Cultivar
JZ550	Jining-16	47.286	China	Cultivar
JZ452	Jingdong-22	47.2759	China	Cultivar
JZ649	Zhoumai-26	47.2617	China	Cultivar
JZ055	Mavrogan	47.2593	Foreign	Landrace
JZ560	Lumai-14	47.2462	China	Cultivar
JZ499	Jimai-15	47.2444	China	Cultivar
JZ073	HUDEIBA 164	47.2428	Foreign	Landrace
JZ561	Lumai-15	47.2422	China	Cultivar
JZ693	Emai-16	47.2117	China	Cultivar
JZ552	Liangxing-66	47.1952	China	Cultivar
JZ545	Jimai-21	47.1915	China	Cultivar
JZ678	Mianyang-20	47.1866	China	Cultivar
JZ623	Yumai-24	47.1625	China	Cultivar
JZ488	Gan-6172	47.1483	China	Cultivar
JZ227	Owens	47.1481	Foreign	Cultivar
JZ480	Changle-5	47.1086	China	Cultivar
JZ130	ANOLITO BRONCO	47.0822	Foreign	Landrace
JZ273	ARNEL	47.079	Foreign	Cultivar
JZ555	Lumai-3	47.065	China	Cultivar
JZ441	Linmai-4	47.0257	China	Cultivar
JZ338	Hongmai	47.0197	China	Landrace
JZ440	Linmai-2	46.9761	China	Cultivar
JZ629	Zhengmai-9201	46.9709	China	Cultivar
JZ568	Tainong-18	46.9521	China	Cultivar
JZ127	GLUYAS EARLY	46.8829	Foreign	Landrace
JZ558	Lumai-11	46.8824	China	Cultivar
JZ450	Huabei-187	46.8691	China	Cultivar
JZ473	Zhongyou-206	46.8681	China	Cultivar
JZ529	Xiannong-151	46.7809	China	Cultivar
JZ563	Luyuan-301	46.7129	China	Cultivar
JZ231	Tosson	46.7118	Foreign	Cultivar
JZ327	Caijingmai	46.6715	China	Landrace
JZ482	Gan-99-6143	46.6682	China	Cultivar
JZ626	Yunong-949	46.6466	China	Cultivar
JZ432	Jichun-1016	46.6083	China	Cultivar
JZ057	Dundec	46.5978	Foreign	Landrace
JZ115	BH 941	46.5869	Foreign	Landrace
JZ025	Mianyang-86-11	46.5804	China	Cultivar
JZ497	Jimai-3	46.5565	China	Cultivar
JZ059	SUNSET	46.4535	Foreign	Cultivar
JZ695	Emai-18	46.4529	China	Cultivar
JZ407	Zang-1893	46.4195	China	Landrace
JZ553	Liaomai-16	46.4136	China	Cultivar
JZ652	Zhoumai-32	46.3947	China	Cultivar
JZ415	Longfu-10	46.3762	China	Cultivar
JZ126	INDIANO MOCHO 6296	46.3707	Foreign	Landrace
JZ304	Huimaoafu	46.3667	Foreign	Cultivar
JZ606	Wenmai-4	46.3309	China	Cultivar
JZ245	Klein Toledo（w）	46.3246	Foreign	Cultivar
JZ547	Jinan-16	46.2968	China	Cultivar
JZ329	Dahongmai	46.2597	China	Landrace
JZ349	Lianglaiyoubaipi	46.2253	Foreign	Cultivar
JZ551	Laizou-953	46.2141	China	Cultivar
JZ220	AC Reed	46.2077	Foreign	Cultivar
JZ651	Zhoumai-28	46.181	China	Cultivar
JZ540	Gaocheng-9411	46.1244	China	Cultivar
JZ334	Heshangmai	46.1197	China	Landrace
JZ472	Zhongxin-78	46.0779	China	Cultivar
JZ461	Nongda-211	46.0526	China	Cultivar
JZ575	Wanyuan-66	46.022	China	Cultivar
JZ620	Yumai-15	45.9906	China	Cultivar
JZ283	FARO	45.8924	Foreign	Cultivar
JZ234	Ethiopia W15	45.887	Foreign	Cultivar
JZ565	Shandong-15	45.8569	China	Cultivar
JZ707	Shengxuan-3	45.8118	China	Cultivar
JZ728	Yangmai-17	45.8112	China	Cultivar
JZ037	Jinan-2	45.8052	China	Cultivar
JZ276	SIRMIONE	45.7422	Foreign	Cultivar
JZ546	Jimai-22	45.7244	China	Cultivar
JZ026	Yunmai-35	45.7223	China	Cultivar
JZ704	Ningmai-15	45.7215	China	Cultivar
JZ628	Zhengmai-9023	45.6892	China	Cultivar
JZ181	IRAGI	45.6615	Foreign	Landrace
JZ657	R59	45.5484	China	Cultivar
JZ584	Aikang58	45.5302	China	Cultivar
JZ456	Kenong-199	45.5209	China	Cultivar
JZ356	Shanglinxiaomai	45.516	China	Landrace
JZ772	Zhongluo-08-3	45.4648	China	Cultivar
JZ275	PRIMOASI	45.4644	Foreign	Cultivar
JZ714	Weimai-8	45.4508	China	Cultivar
JZ188	Acimital	45.3947	Foreign	Cultivar
JZ605	Taiping-3	45.3735	China	Cultivar
JZ640	Zhoumai-9	45.3648	China	Cultivar
JZ312	Turkey 103	45.3444	Foreign	Cultivar
JZ578	Yanong-22	45.3427	China	Cultivar
JZ446	Beijing-387	45.3081	China	Cultivar
JZ718	Xuzou-25	45.2864	China	Cultivar
JZ673	Mianmai-45	45.2699	China	Cultivar
JZ288	Knteh	45.1824	Foreign	Cultivar
JZ434	Ningmai-12	45.0736	China	Cultivar
JZ412	Qingfeng-1	45.0581	China	Cultivar
JZ333	Heputou	45.0545	China	Landrace
JZ469	Changfeng-6	45.0158	China	Cultivar
JZ706	Ningnuomai-1	45.002	China	Cultivar
JZ740	Wannian-2	44.944	China	Cultivar
JZ592	Fengdecunmai-1	44.903	China	Cultivar
JZ185	Rena	44.8364	Foreign	Cultivar
JZ729	Yangmai-18	44.8159	China	Cultivar
JZ496	Jimai-1	44.7892	China	Cultivar
JZ525	Xian-8	44.7872	China	Cultivar
JZ438	Qing-602	44.7519	China	Cultivar
JZ609	Xinmai-9	44.7344	China	Cultivar
JZ467	Zaosui-30	44.6824	China	Cultivar
JZ151	PNE 394-2	44.6695	Foreign	Landrace
JZ666	Dian-662-525-2	44.6528	China	Cultivar
JZ522	Shanmai-159	44.6501	China	Cultivar
JZ437	Xichang-76-9	44.6483	China	Cultivar
JZ454	Jingnong-79-13	44.6381	China	Cultivar
JZ760	Yumai-70-36	44.6122	China	Cultivar
JZ535	Aimengniu-IV	44.6103	China	Cultivar
JZ713	Weimai-6	44.5413	China	Cultivar
JZ674	Mianmai-46	44.5286	China	Cultivar
JZ187	Lleafen	44.517	Foreign	Cultivar
JZ314	Afghan Wheat	44.5057	Foreign	Cultivar
JZ632	Zhengzou-761	44.5	China	Cultivar
JZ020	Yunmai-27	44.4896	China	Cultivar
JZ269	LAMPONE	44.3707	Foreign	Cultivar
JZ577	Yannong-19	44.3209	China	Cultivar
JZ215	ALSON	44.2885	Foreign	Cultivar
JZ397	Xin-163	44.2653	China	Landrace
JZ281	FRECCIA	44.2253	Foreign	Cultivar
JZ266	BICANCIA	44.2074	Foreign	Cultivar
JZ502	Jimai-24	44.1948	China	Cultivar
JZ427	Kenda-4	44.1465	China	Cultivar
JZ523	Shannong-7859	44.1348	China	Cultivar
JZ696	Emai-19	44.1274	China	Cultivar
JZ700	Lianmai-2	44.1223	China	Cultivar
JZ676	Mianyang-11	44.1002	China	Cultivar
JZ162	KENNEDY HARLAN J.R 38	44.0161	Foreign	Landrace
JZ633	Zhengzou-8960	44.0156	China	Cultivar
JZ034	Shanyou-225	43.9917	China	Cultivar
JZ686	Yaanzao	43.9125	China	Cultivar
JZ515	Qinmai-4	43.8069	China	Cultivar
JZ692	Emai-15	43.8067	China	Cultivar
JZ047	Trigo Klein Cometa	43.7985	Foreign	Cultivar
JZ348	Laomai	43.7482	China	Landrace
JZ672	Mianmai-43	43.7234	China	Cultivar
JZ611	Xinxiangzhanshitian	43.6022	China	Cultivar
JZ521	Shanmai-150	43.3346	China	Cultivar
JZ653	Zhouyuan-9369	43.2432	China	Cultivar
JZ727	Yangmai-16	43.0863	China	Cultivar
JZ235	Duiker	42.977	Foreign	Cultivar
JZ173	GEHEN KANAK	42.9589	Foreign	Landrace
JZ681	Mianyang-79-2	42.922	China	Cultivar
JZ732	Zhenmai-4	42.9185	China	Cultivar
JZ460	Nongda-1108	42.8898	China	Cultivar
JZ321	Baihuomai	42.7445	China	Landrace
JZ726	Yangmai-14	42.6435	China	Cultivar
JZ453	Jinghua-2	42.64	China	Cultivar
JZ759	Shi-4185	42.6332	China	Cultivar
JZ465	Pingyang-181	42.5544	China	Cultivar
JZ189	Avocet	42.515	Foreign	Cultivar
JZ357	Sifangmai	42.496	Unknown	Landrace
JZ358	Tumangmai	42.4055	China	Landrace
JZ762	Zhoumai-16	42.3946	China	Cultivar
JZ671	Mianmai-41	42.2984	China	Cultivar
JZ669	Mianmai-39	42.204	China	Cultivar
JZ654	Zimai-12	42.0725	China	Cultivar
JZ514	Qinmai-1	42.0254	China	Cultivar
JZ536	Aimengniu-V	41.9951	China	Cultivar
JZ685	Datouhuang	41.9095	China	Cultivar
JZ470	Zhongmai-9	41.6996	China	Cultivar
JZ600	Luomai-23	41.641	China	Cultivar
JZ765	Ningmai-3	41.6019	China	Cultivar
JZ533	Xiaoyan-22	41.5403	China	Cultivar
JZ537	Changle-339-5-1	41.5118	Unknown	Unknown
JZ262	RAVENNA	41.3593	Foreign	Cultivar
JZ663	Chuanmai-8	41.3477	China	Cultivar
JZ716	Xuzou-14	41.2305	China	Cultivar
JZ050	Jiyumai	41.114	China	Landrace
JZ007	Pindong-34	40.6553	China	Cultivar
JZ588	Dong-1-32	40.5722	China	Cultivar
JZ409	Zang-1914	40.1571	China	Landrace
JZ347	Lanxizao	39.7109	China	Landrace
JZ112	UR6	39.4299	Foreign	Landrace
JZ230	Salha 61	39.3204	Foreign	Cultivar
JZ738	Jingzou-66	39.1619	China	Cultivar
JZ445	Beijing-0045	39.12	China	Cultivar
JZ534	Xiaoyan-759	39.1086	China	Cultivar
JZ721	Yangmai-2	39.0193	China	Cultivar
JZ587	Dong-1-23	38.9239	China	Cultivar
JZ720	Yangmai-1	38.7693	China	Cultivar
JZ490	Shimai-15	38.3606	China	Cultivar
JZ343	Huajiechangbaichan	37.8871	China	Landrace
JZ598	Lankao-90	37.7635	China	Cultivar
JZ350	Liuzhutou	37.3361	China	Landrace
JZ596	Kaimai-21	35.4113	China	Cultivar
JZ512	Jinmai-31	32.2275	China	Cultivar

## Sheet: Table S2
Table S2 Evaluation of models for cellulose CrI(%)
Pretreatment	Dataset	R2	RPD	RMSE
MSC	Validation	0.947539	4.03723	0.00986216
FD	Validation	0.929929	3.71992	0.0106622
SNV	Validation	0.920104	3.49484	0.0105284
SG	Validation	0.854011	2.62509	0.0135033
FD	Calibration	0.993165	10.9015	0.00333104
SNV	Calibration	0.982529	7.25812	0.00510641
MSC	Calibration	0.982504	7.21602	0.00502225
SG	Calibration	0.946077	4.09001	0.00914182

## Sheet: Table S3
Table S3 Descriptive statistics of cellulose CrI of wheat accessions
Accessions	Number	Min.	Max.	Range	Mean	SD	Coefficient of variation	Skewness	Kurtosis
Total	326	0.3223	0.585	0.2627	0.4658	0.03457	0.0742	-0.3558	1.297
Cultivar	268	0.3223	0.5671	0.2448	0.4654	0.03359	0.07217	-0.4306	1.399
Landrace	57	0.3734	0.585	0.2117	0.4687	0.03873	0.08264	-0.2012	1.122

## Sheet: Table S4
Table S4 Distribution of the SNPs in wheat chromosomes
Chromosome	SNP number	Chr length(Kb)	Density(Kb/SNP)
Chr1A	136131	598627	4.39743
Chr1B	119853	700530	5.84491
Chr1D	22382	498612	22.2774
Chr2A	115126	787781	6.84277
Chr2B	166150	812251	4.88866
Chr2D	21934	656500	29.9307
Chr3A	67678	753442	11.1328
Chr3B	195670	851665	4.35256
Chr3D	13635	619402	45.4274
Chr4A	200251	753404	3.7623
Chr4B	127456	673749	5.28613
Chr4D	9587	517404	53.9693
Chr5A	82486	713325	8.64783
Chr5B	151626	714680	4.71344
Chr5D	12298	569680	46.323
Chr6A	83107	622533	7.49075
Chr6B	202891	730845	3.60216
Chr6D	14186	495377	34.9201
Chr7A	131870	744471	5.64549
Chr7B	197785	763842	3.86198
Chr7D	23914	642877	26.8829

## Sheet: Table S5
Table S5 Significant SNPs for cellulose CrI
CHR	POS	SNP	REF	ALT	Effect	SE	Pvalue	Function	ref v2.1 gene id	ref v1.1 gene id	Description
Chr1A	510057074	SNP-02587562	C	T	-0.0218481	0.00396742	7.47752e-08	upstream_gene_variant	TraesCS1A03G0787000	TraesCS1A02G317000	Uncharacterized protein At5g41620 [UniProtKB/Swiss-Prot:Q66GQ2]
Chr2A	168097220	SNP-09848771	C	T	0.0118273	0.00224708	2.58808e-07	intergenic_region	TraesCS2A03G0404400-TraesCS2A03G0404500	TraesCS2A02G194500-TraesCS2A02G194600	LOB domain-containing protein 37 [UniProtKB/Swiss-Prot:Q9FN11]; Scarecrow-like protein 32 [UniProtKB/Swiss-Prot:Q9SN22]
Chr2B	66258701	SNP-13224320	C	T	-0.0125424	0.00250203	8.8683e-07	intergenic_region	TraesCS2B03G0229200-TraesCS2B03G0229600	TraesCS2B02G098900-TraesCS2B02G099100	NA; NA
Chr2D	23429243	SNP-17602157	C	T	-0.00988978	0.00192577	4.88216e-07	downstream_gene_variant	TraesCS2D03G0105500	TraesCS2D02G054700	Premnaspirodiene oxygenase [UniProtKB/Swiss-Prot:A6YIH8]
Chr3B	334288005	SNP-23994978	C	T	-0.0178097	0.00350288	6.27292e-07	intergenic_region	TraesCS3B03G0566100-TraesCS3B03G0566300	TraesCS3B02G227200-TraesCS3B02G227300	NA; NA
Chr3D	224327206	SNP-27704167	C	T	-0.0116327	0.00224827	4.03726e-07	intergenic_region	TraesCS3D03G0449100-TraesCS3D03G0449900	TraesCS3D02G199300-TraesCS3D02G199400	Serine/threonine-protein phosphatase PP1 [UniProtKB/Swiss-Prot:P48490]; YTH domain-containing protein ECT3 [UniProtKB/Swiss-Prot:F4K1Z0]
Chr3D	260696566	SNP-27826840	C	T	-0.0120358	0.00227183	2.17726e-07	intergenic_region	TraesCS3D03G0478300-TraesCS3D03G0479000	TraesCS3D02G204900-TraesCS3D02G205000	NA; Peptide deformylase 1A, chloroplastic [UniProtKB/Swiss-Prot:B6RGY0]
Chr3D	271901355	SNP-27866210	G	A	-0.0109304	0.00210774	3.80871e-07	intergenic_region	TraesCS3D03G0487900-TraesCS3D03G0488800	TraesCS3D02G206700-TraesCS3D02G206900	Uncharacterized protein At1g51745 [UniProtKB/Swiss-Prot:P59278]; NA
Chr3D	312123857	SNP-27981863	C	T	-0.0114722	0.00229539	9.5296e-07	intergenic_region	TraesCS3D03G0536000-TraesCS3D03G0536200	TraesCS3D02G229300-TraesCS3D02G229200	Light-sensor Protein kinase [UniProtKB/Swiss-Prot:P25848]; NA
Chr4B	12246249	SNP-32364657	G	A	-0.0111853	0.00223121	8.85947e-07	upstream_gene_variant	TraesCS4B03G0029800	TraesCS4B02G014500	Two pore potassium channel b [UniProtKB/Swiss-Prot:Q8LIN5]
Chr4B	12246250	SNP-32364658	T	A	-0.0119648	0.00234803	5.93323e-07	upstream_gene_variant	TraesCS4B03G0029800	TraesCS4B02G014500	Two pore potassium channel b [UniProtKB/Swiss-Prot:Q8LIN5]
Chr5B	618051391	SNP-42368226	G	A	-0.0220881	0.00411478	1.52647e-07	intergenic_region	TraesCS5B03G1085100-TraesCS5B03G1085500	TraesCS5B02G441500-TraesCS5B02G441600	Putative B3 domain-containing protein Os08g0325100 [UniProtKB/Swiss-Prot:Q6Z0D2]; Stem-specific protein TSJT1 [UniProtKB/Swiss-Prot:P24805]
Chr5B	634488614	SNP-42482288	C	G	-0.0171759	0.0034266	8.88315e-07	intergenic_region	TraesCS5B03G1126600-TraesCS5B03G1127400	TraesCS5B02G458900-TraesCS5B02G459000	Probable pectinesterase/pectinesterase inhibitor 13 [UniProtKB/Swiss-Prot:Q7Y201]; NA
Chr6A	458996269	SNP-46135161	C	T	-0.0119342	0.00238462	9.22758e-07	intergenic_region	TraesCS6A03G0666800-TraesCS6A03G0667600	TraesCS6A02G244900-TraesCS6A02G245000	Cytochrome P450 86A22 [UniProtKB/Swiss-Prot:B3RFJ6]; Mitogen-activated protein kinase kinase kinase YODA [UniProtKB/Swiss-Prot:Q9CAD5]

## Sheet: Table S6
Table S6 Genes within 13 QTLs
QTL	Gene	Chr	Start	End
qCrI1A.1		Chr1A	507257074	512857074
	TraesCS1A03G0780800	Chr1A	507433582	507434818
	TraesCS1A03G0781200	Chr1A	507787792	507792583
	TraesCS1A03G0781300	Chr1A	507794235	507800215
	TraesCS1A03G0781500	Chr1A	507813832	507814727
	TraesCS1A03G0781600	Chr1A	507814014	507814667
	TraesCS1A03G0781700	Chr1A	507978836	507979768
	TraesCS1A03G0781800	Chr1A	507993722	507998728
	TraesCS1A03G0781900	Chr1A	508027336	508028213
	TraesCS1A03G0782000	Chr1A	508046012	508047291
	TraesCS1A03G0782100	Chr1A	508058487	508063033
	TraesCS1A03G0782200	Chr1A	508358299	508360453
	TraesCS1A03G0782500	Chr1A	508501208	508506213
	TraesCS1A03G0782700	Chr1A	508579163	508581563
	TraesCS1A03G0782800	Chr1A	508581800	508587165
	TraesCS1A03G0783000	Chr1A	509056941	509057540
	TraesCS1A03G0784100	Chr1A	509457444	509458025
	TraesCS1A03G0784500	Chr1A	509630618	509650431
	TraesCS1A03G0784800	Chr1A	509687258	509698526
	TraesCS1A03G0785200	Chr1A	509711165	509711694
	TraesCS1A03G0785400	Chr1A	509770669	509771136
	TraesCS1A03G0785700	Chr1A	509778023	509778385
	TraesCS1A03G0785800	Chr1A	509783160	509783582
	TraesCS1A03G0786100	Chr1A	509805920	509806282
	TraesCS1A03G0786300	Chr1A	509829550	509831914
	TraesCS1A03G0786500	Chr1A	509837130	509837492
	TraesCS1A03G0786600	Chr1A	510022970	510024860
	TraesCS1A03G0787000	Chr1A	510051474	510054986
	TraesCS1A03G0787300	Chr1A	510124024	510129469
	TraesCS1A03G0787500	Chr1A	510136813	510140336
	TraesCS1A03G0787600	Chr1A	510216130	510218916
	TraesCS1A03G0787800	Chr1A	510220923	510221796
	TraesCS1A03G0787900	Chr1A	510333726	510334934
	TraesCS1A03G0788400	Chr1A	510423874	510424564
	TraesCS1A03G0788800	Chr1A	510456421	510456702
	TraesCS1A03G0789300	Chr1A	510506613	510510432
	TraesCS1A03G0789400	Chr1A	510529804	510531328
	TraesCS1A03G0789700	Chr1A	510981970	510983432
	TraesCS1A03G0789800	Chr1A	511030676	511030990
	TraesCS1A03G0789900	Chr1A	511189682	511191102
	TraesCS1A03G0790000	Chr1A	511205652	511207137
	TraesCS1A03G0790100	Chr1A	511262549	511263967
	TraesCS1A03G0790200	Chr1A	511279066	511280511
	TraesCS1A03G0790300	Chr1A	511334603	511336034
	TraesCS1A03G0790400	Chr1A	511399144	511400557
	TraesCS1A03G0790500	Chr1A	511589682	511589996
	TraesCS1A03G0790600	Chr1A	511662518	511663951
	TraesCS1A03G0790700	Chr1A	511757535	511759301
	TraesCS1A03G0790900	Chr1A	511759495	511763557
	TraesCS1A03G0791300	Chr1A	511817877	511819545
	TraesCS1A03G0791400	Chr1A	511829110	511830534
	TraesCS1A03G0791600	Chr1A	511842338	511843366
	TraesCS1A03G0791700	Chr1A	511849258	511849566
	TraesCS1A03G0791800	Chr1A	511854364	511856036
	TraesCS1A03G0791900	Chr1A	511921506	511923272
	TraesCS1A03G0792000	Chr1A	511925690	511926430
	TraesCS1A03G0792100	Chr1A	511932473	511932887
	TraesCS1A03G0793000	Chr1A	512145896	512147678
	TraesCS1A03G0793100	Chr1A	512276167	512277862
	TraesCS1A03G0793200	Chr1A	512301423	512303975
	TraesCS1A03G0793300	Chr1A	512476828	512479067
	TraesCS1A03G0793400	Chr1A	512480964	512486607
	TraesCS1A03G0793500	Chr1A	512570394	512574041
	TraesCS1A03G0793800	Chr1A	512616882	512617835
	TraesCS1A03G0794000	Chr1A	512628945	512629897
	TraesCS1A03G0794200	Chr1A	512745930	512747034
qCrI2A.1		Chr2A	165297220	170897220
	TraesCS2A03G0401200	Chr2A	165405578	165410079
	TraesCS2A03G0401400	Chr2A	165490113	165495002
	TraesCS2A03G0401700	Chr2A	165830244	165834310
	TraesCS2A03G0401800	Chr2A	165888386	165890234
	TraesCS2A03G0402500	Chr2A	166197647	166199943
	TraesCS2A03G0402600	Chr2A	166359162	166371279
	TraesCS2A03G0402700	Chr2A	166407312	166412139
	TraesCS2A03G0402800	Chr2A	166412358	166416002
	TraesCS2A03G0402900	Chr2A	166480428	166480664
	TraesCS2A03G0403100	Chr2A	166485056	166490286
	TraesCS2A03G0403300	Chr2A	166499176	166504925
	TraesCS2A03G0403400	Chr2A	166507793	166513561
	TraesCS2A03G0403500	Chr2A	166626593	166627549
	TraesCS2A03G0403700	Chr2A	166826873	166831820
	TraesCS2A03G0403900	Chr2A	166848303	166849883
	TraesCS2A03G0404000	Chr2A	166850059	166852566
	TraesCS2A03G0404200	Chr2A	166969568	166974892
	TraesCS2A03G0404400	Chr2A	167650763	167652205
	TraesCS2A03G0404500	Chr2A	168219009	168221131
	TraesCS2A03G0405000	Chr2A	168402829	168403641
	TraesCS2A03G0405200	Chr2A	168813273	168814839
	TraesCS2A03G0405300	Chr2A	168814686	168815042
	TraesCS2A03G0405400	Chr2A	168814686	168815045
	TraesCS2A03G0405600	Chr2A	169249380	169251726
	TraesCS2A03G0405800	Chr2A	169313159	169314831
	TraesCS2A03G0405900	Chr2A	169421653	169422856
	TraesCS2A03G0406100	Chr2A	169526874	169527811
	TraesCS2A03G0406200	Chr2A	169554044	169554913
	TraesCS2A03G0406300	Chr2A	169648037	169649327
	TraesCS2A03G0406700	Chr2A	169783873	169785508
	TraesCS2A03G0406800	Chr2A	169881974	169883213
	TraesCS2A03G0407300	Chr2A	169888843	169889130
	TraesCS2A03G0407400	Chr2A	169937515	169946488
	TraesCS2A03G0407700	Chr2A	170387310	170390133
	TraesCS2A03G0407900	Chr2A	170459513	170463582
	TraesCS2A03G0408000	Chr2A	170600835	170601824
	TraesCS2A03G0408600	Chr2A	170622154	170624062
	TraesCS2A03G0408900	Chr2A	170777156	170784109
	TraesCS2A03G0409200	Chr2A	170792295	170794301
	TraesCS2A03G0409400	Chr2A	170794595	170797334
	TraesCS2A03G0409500	Chr2A	170797503	170799264
qCrI2B.1		Chr2B	63458701	69058701
	TraesCS2B03G0223200	Chr2B	63765394	63770761
	TraesCS2B03G0223300	Chr2B	63771237	63775184
	TraesCS2B03G0223400	Chr2B	63775610	63778362
	TraesCS2B03G0224400	Chr2B	64253330	64254407
	TraesCS2B03G0224500	Chr2B	64314527	64317788
	TraesCS2B03G0224600	Chr2B	64323265	64325816
	TraesCS2B03G0224700	Chr2B	64438110	64440396
	TraesCS2B03G0225000	Chr2B	64454398	64456636
	TraesCS2B03G0225300	Chr2B	64653594	64655732
	TraesCS2B03G0226000	Chr2B	64709083	64712659
	TraesCS2B03G0226100	Chr2B	64957051	64960354
	TraesCS2B03G0226200	Chr2B	65038176	65039549
	TraesCS2B03G0226300	Chr2B	65188826	65192480
	TraesCS2B03G0226600	Chr2B	65201767	65207324
	TraesCS2B03G0226700	Chr2B	65201942	65202133
	TraesCS2B03G0226800	Chr2B	65209761	65213730
	TraesCS2B03G0226900	Chr2B	65209792	65209983
	TraesCS2B03G0227100	Chr2B	65216529	65219835
	TraesCS2B03G0227200	Chr2B	65315357	65318657
	TraesCS2B03G0227700	Chr2B	65620755	65622930
	TraesCS2B03G0227800	Chr2B	65626437	65627917
	TraesCS2B03G0227900	Chr2B	65771201	65773759
	TraesCS2B03G0228000	Chr2B	65830762	65833045
	TraesCS2B03G0228200	Chr2B	65844923	65846701
	TraesCS2B03G0228300	Chr2B	65855818	65859806
	TraesCS2B03G0228400	Chr2B	65878856	65880300
	TraesCS2B03G0228600	Chr2B	66068769	66070272
	TraesCS2B03G0229100	Chr2B	66198312	66209332
	TraesCS2B03G0229200	Chr2B	66220685	66221534
	TraesCS2B03G0229600	Chr2B	66304618	66305700
	TraesCS2B03G0229700	Chr2B	66322115	66322925
	TraesCS2B03G0229900	Chr2B	66356161	66357408
	TraesCS2B03G0230000	Chr2B	66373336	66376648
	TraesCS2B03G0230200	Chr2B	66502486	66508676
	TraesCS2B03G0230400	Chr2B	66516152	66526240
	TraesCS2B03G0230500	Chr2B	66529184	66531560
	TraesCS2B03G0231100	Chr2B	66634184	66634753
	TraesCS2B03G0231500	Chr2B	66752656	66753078
	TraesCS2B03G0231600	Chr2B	66755662	66756437
	TraesCS2B03G0231700	Chr2B	67163391	67167282
	TraesCS2B03G0231800	Chr2B	67167354	67174297
	TraesCS2B03G0232200	Chr2B	67283683	67287870
	TraesCS2B03G0233800	Chr2B	68790126	68791460
	TraesCS2B03G0233900	Chr2B	68793995	68795038
	TraesCS2B03G0234000	Chr2B	68808524	68809129
	TraesCS2B03G0234400	Chr2B	68862561	68864103
	TraesCS2B03G0234500	Chr2B	68886302	68887185
	TraesCS2B03G0235400	Chr2B	68999138	69000868
qCrI2D.1		Chr2D	20629243	26229243
	TraesCS2D03G0098600	Chr2D	20647813	20649250
	TraesCS2D03G0099000	Chr2D	20858057	20860133
	TraesCS2D03G0099700	Chr2D	21122483	21124244
	TraesCS2D03G0099800	Chr2D	21126265	21127473
	TraesCS2D03G0100300	Chr2D	21260622	21262407
	TraesCS2D03G0100700	Chr2D	21318262	21320007
	TraesCS2D03G0100800	Chr2D	21360917	21363772
	TraesCS2D03G0100900	Chr2D	21369302	21376174
	TraesCS2D03G0101100	Chr2D	21541969	21557186
	TraesCS2D03G0101400	Chr2D	21597889	21599785
	TraesCS2D03G0101700	Chr2D	21612842	21624745
	TraesCS2D03G0101800	Chr2D	21704730	21707527
	TraesCS2D03G0101900	Chr2D	21714586	21719659
	TraesCS2D03G0102100	Chr2D	21782019	21784873
	TraesCS2D03G0102500	Chr2D	22384440	22384728
	TraesCS2D03G0102900	Chr2D	22574341	22576437
	TraesCS2D03G0103100	Chr2D	22607103	22607471
	TraesCS2D03G0103500	Chr2D	22658541	22660726
	TraesCS2D03G0104100	Chr2D	23025662	23029533
	TraesCS2D03G0104200	Chr2D	23068999	23069829
	TraesCS2D03G0104400	Chr2D	23122586	23125294
	TraesCS2D03G0104500	Chr2D	23132383	23136526
	TraesCS2D03G0104800	Chr2D	23196143	23197030
	TraesCS2D03G0105000	Chr2D	23257731	23258420
	TraesCS2D03G0105100	Chr2D	23323437	23323703
	TraesCS2D03G0105200	Chr2D	23338306	23342833
	TraesCS2D03G0105500	Chr2D	23430189	23433539
	TraesCS2D03G0105900	Chr2D	23696974	23698463
	TraesCS2D03G0106000	Chr2D	23706910	23709665
	TraesCS2D03G0106100	Chr2D	23730955	23732970
	TraesCS2D03G0106200	Chr2D	23738112	23738597
	TraesCS2D03G0106300	Chr2D	23741617	23742437
	TraesCS2D03G0106600	Chr2D	23747435	23748894
	TraesCS2D03G0106700	Chr2D	23751865	23753073
	TraesCS2D03G0106800	Chr2D	23756148	23757365
	TraesCS2D03G0106900	Chr2D	23783130	23792321
	TraesCS2D03G0107000	Chr2D	23832277	23833215
	TraesCS2D03G0107200	Chr2D	23970792	23977806
	TraesCS2D03G0107300	Chr2D	24004431	24010935
	TraesCS2D03G0107400	Chr2D	24013289	24018708
	TraesCS2D03G0107600	Chr2D	24032330	24037649
	TraesCS2D03G0107900	Chr2D	24048635	24054007
	TraesCS2D03G0108000	Chr2D	24054537	24065086
	TraesCS2D03G0108700	Chr2D	24082005	24085059
	TraesCS2D03G0108800	Chr2D	24087789	24089268
	TraesCS2D03G0109000	Chr2D	24093132	24096048
	TraesCS2D03G0109100	Chr2D	24099614	24101348
	TraesCS2D03G0109200	Chr2D	24151634	24152263
	TraesCS2D03G0109800	Chr2D	24193449	24195517
	TraesCS2D03G0109900	Chr2D	24352330	24353698
	TraesCS2D03G0110100	Chr2D	24370449	24371786
	TraesCS2D03G0110200	Chr2D	24373595	24375199
	TraesCS2D03G0110600	Chr2D	24402911	24405667
	TraesCS2D03G0110800	Chr2D	24424971	24427909
	TraesCS2D03G0111000	Chr2D	24433444	24439629
	TraesCS2D03G0111300	Chr2D	24500734	24507467
	TraesCS2D03G0111400	Chr2D	24538563	24541054
	TraesCS2D03G0111500	Chr2D	24620171	24621176
	TraesCS2D03G0111600	Chr2D	24620525	24621176
	TraesCS2D03G0111700	Chr2D	24662788	24663620
	TraesCS2D03G0111800	Chr2D	24663770	24666199
	TraesCS2D03G0111900	Chr2D	24726664	24728444
	TraesCS2D03G0112000	Chr2D	24745824	24748024
	TraesCS2D03G0112100	Chr2D	24753742	24755761
	TraesCS2D03G0112200	Chr2D	24804712	24806554
	TraesCS2D03G0112500	Chr2D	24866645	24868025
	TraesCS2D03G0112600	Chr2D	24876525	24879549
	TraesCS2D03G0112700	Chr2D	24992293	24994387
	TraesCS2D03G0112800	Chr2D	25003748	25010277
	TraesCS2D03G0112900	Chr2D	25016336	25016632
	TraesCS2D03G0113000	Chr2D	25035212	25036432
	TraesCS2D03G0113400	Chr2D	25111641	25114420
	TraesCS2D03G0113600	Chr2D	25117656	25119167
qCrI3B.1		Chr3B	331488005	337088005
	TraesCS3B03G0565600	Chr3B	333838415	333857207
	TraesCS3B03G0566100	Chr3B	334256322	334271982
	TraesCS3B03G0566300	Chr3B	334866020	334875689
	TraesCS3B03G0566400	Chr3B	334868699	334871420
	TraesCS3B03G0566800	Chr3B	335599276	335599542
	TraesCS3B03G0567200	Chr3B	335792463	335795813
qCrI3D.1		Chr3D	221527206	227127206
	TraesCS3D03G0449100	Chr3D	223965672	223976283
	TraesCS3D03G0449900	Chr3D	226013664	226018825
	TraesCS3D03G0450100	Chr3D	226339657	226356341
	TraesCS3D03G0450400	Chr3D	227098557	227109341
qCrI3D.2		Chr3D	257896566	263496566
	TraesCS3D03G0478200	Chr3D	258445209	258450263
	TraesCS3D03G0478300	Chr3D	258632699	258632973
	TraesCS3D03G0479000	Chr3D	260879250	260880681
	TraesCS3D03G0479200	Chr3D	261771602	261776940
	TraesCS3D03G0479700	Chr3D	263204066	263212419
qCrI3D.3		Chr3D	269101355	274701355
	TraesCS3D03G0486200	Chr3D	269496008	269502301
	TraesCS3D03G0486500	Chr3D	269584112	269587831
	TraesCS3D03G0486900	Chr3D	270381984	270389672
	TraesCS3D03G0487500	Chr3D	270719973	270726022
	TraesCS3D03G0487600	Chr3D	270724009	270724347
	TraesCS3D03G0487700	Chr3D	271047840	271050769
	TraesCS3D03G0487900	Chr3D	271592102	271596268
	TraesCS3D03G0488800	Chr3D	272909396	272926249
	TraesCS3D03G0488900	Chr3D	273505216	273522017
	TraesCS3D03G0489500	Chr3D	273702680	273711616
	TraesCS3D03G0489600	Chr3D	273923205	273929453
	TraesCS3D03G0489900	Chr3D	274350377	274353282
qCrI3D.4		Chr3D	309323857	314923857
	TraesCS3D03G0533200	Chr3D	309333422	309343058
	TraesCS3D03G0533500	Chr3D	310190372	310202089
	TraesCS3D03G0533700	Chr3D	310873657	310882228
	TraesCS3D03G0533900	Chr3D	310912612	310915205
	TraesCS3D03G0534000	Chr3D	310987510	310992053
	TraesCS3D03G0534100	Chr3D	311014615	311025841
	TraesCS3D03G0534200	Chr3D	311089233	311092458
	TraesCS3D03G0534300	Chr3D	311175276	311178517
	TraesCS3D03G0534400	Chr3D	311197758	311204934
	TraesCS3D03G0534600	Chr3D	311497776	311501411
	TraesCS3D03G0534700	Chr3D	311504433	311509253
	TraesCS3D03G0534800	Chr3D	311509384	311524238
	TraesCS3D03G0535300	Chr3D	311529887	311547896
	TraesCS3D03G0535700	Chr3D	311707232	311709636
	TraesCS3D03G0535800	Chr3D	311912535	311919528
	TraesCS3D03G0536000	Chr3D	312106721	312107062
	TraesCS3D03G0536200	Chr3D	312655683	312658976
	TraesCS3D03G0536400	Chr3D	312946723	312948789
	TraesCS3D03G0536600	Chr3D	313144834	313150522
	TraesCS3D03G0536700	Chr3D	313151811	313159739
	TraesCS3D03G0536800	Chr3D	313173125	313177588
	TraesCS3D03G0537000	Chr3D	313891280	313895332
	TraesCS3D03G0537300	Chr3D	314103241	314106557
	TraesCS3D03G0537400	Chr3D	314117092	314117457
	TraesCS3D03G0537500	Chr3D	314129548	314131760
	TraesCS3D03G0537600	Chr3D	314134245	314134514
	TraesCS3D03G0537800	Chr3D	314403489	314403752
	TraesCS3D03G0538600	Chr3D	314805522	314810699
	TraesCS3D03G0538700	Chr3D	314862315	314863743
	TraesCS3D03G0538800	Chr3D	314890421	314896690
qCrI4B.1		Chr4B	9446249	15046249
	TraesCS4B03G0024400	Chr4B	9542136	9544219
	TraesCS4B03G0024500	Chr4B	9631181	9633297
	TraesCS4B03G0024800	Chr4B	9790333	9792797
	TraesCS4B03G0024900	Chr4B	9842957	9847003
	TraesCS4B03G0025600	Chr4B	10400582	10403964
	TraesCS4B03G0026100	Chr4B	10803185	10805569
	TraesCS4B03G0026600	Chr4B	10847041	10851294
	TraesCS4B03G0027200	Chr4B	10931857	10935497
	TraesCS4B03G0027400	Chr4B	11093025	11100708
	TraesCS4B03G0027500	Chr4B	11107511	11109226
	TraesCS4B03G0027600	Chr4B	11111048	11113357
	TraesCS4B03G0027900	Chr4B	11120139	11124482
	TraesCS4B03G0028100	Chr4B	11668860	11670629
	TraesCS4B03G0028200	Chr4B	11672668	11675712
	TraesCS4B03G0028300	Chr4B	11677119	11681241
	TraesCS4B03G0028500	Chr4B	12157687	12158558
	TraesCS4B03G0029700	Chr4B	12236367	12238738
	TraesCS4B03G0029800	Chr4B	12242993	12245251
	TraesCS4B03G0030000	Chr4B	12307140	12311868
	TraesCS4B03G0030100	Chr4B	12311772	12313549
	TraesCS4B03G0030200	Chr4B	12327262	12328629
	TraesCS4B03G0030300	Chr4B	12329369	12332339
	TraesCS4B03G0031300	Chr4B	13064511	13066817
	TraesCS4B03G0031400	Chr4B	13150070	13152283
	TraesCS4B03G0031700	Chr4B	13283883	13286103
	TraesCS4B03G0032100	Chr4B	13326019	13326527
	TraesCS4B03G0032200	Chr4B	13371547	13375209
	TraesCS4B03G0032300	Chr4B	13387538	13391363
	TraesCS4B03G0032400	Chr4B	13425673	13430257
	TraesCS4B03G0032700	Chr4B	13449724	13450466
	TraesCS4B03G0032800	Chr4B	13450549	13454028
	TraesCS4B03G0032900	Chr4B	13455718	13461325
	TraesCS4B03G0033000	Chr4B	13464420	13467636
	TraesCS4B03G0033100	Chr4B	13613526	13625103
	TraesCS4B03G0033200	Chr4B	13619936	13622133
	TraesCS4B03G0033300	Chr4B	13627329	13635247
	TraesCS4B03G0033400	Chr4B	13643817	13644143
	TraesCS4B03G0033500	Chr4B	13711206	13711493
	TraesCS4B03G0033600	Chr4B	13731974	13732261
	TraesCS4B03G0033700	Chr4B	13767289	13767576
	TraesCS4B03G0034700	Chr4B	13857744	13859586
	TraesCS4B03G0034900	Chr4B	13970511	13974126
	TraesCS4B03G0035200	Chr4B	13994176	13995863
	TraesCS4B03G0035500	Chr4B	14234601	14235387
	TraesCS4B03G0035600	Chr4B	14269259	14273323
	TraesCS4B03G0036600	Chr4B	14793756	14795965
	TraesCS4B03G0037000	Chr4B	14819047	14821688
	TraesCS4B03G0037100	Chr4B	14829643	14834893
	TraesCS4B03G0037200	Chr4B	14835047	14839810
	TraesCS4B03G0037300	Chr4B	14866669	14868524
	TraesCS4B03G0037700	Chr4B	15018264	15019321
	TraesCS4B03G0037800	Chr4B	15020905	15022023
	TraesCS4B03G0037900	Chr4B	15022046	15026127
	TraesCS4B03G0038000	Chr4B	15038365	15039493
	TraesCS4B03G0038100	Chr4B	15040448	15043277
qCrI5B.1		Chr5B	615251391	620851391
	TraesCS5B03G1079200	Chr5B	615266868	615268676
	TraesCS5B03G1079400	Chr5B	615272606	615274349
	TraesCS5B03G1079600	Chr5B	615310650	615312740
	TraesCS5B03G1079800	Chr5B	615432108	615443148
	TraesCS5B03G1079900	Chr5B	615469798	615470525
	TraesCS5B03G1080400	Chr5B	615517848	615519645
	TraesCS5B03G1080900	Chr5B	615658167	615659716
	TraesCS5B03G1081000	Chr5B	615726601	615727130
	TraesCS5B03G1081400	Chr5B	615742348	615743352
	TraesCS5B03G1082000	Chr5B	615788198	615789476
	TraesCS5B03G1082100	Chr5B	615802800	615804563
	TraesCS5B03G1082200	Chr5B	615810915	615815561
	TraesCS5B03G1083100	Chr5B	616453717	616453874
	TraesCS5B03G1083200	Chr5B	616454080	616457342
	TraesCS5B03G1083300	Chr5B	616457458	616458440
	TraesCS5B03G1083400	Chr5B	616459152	616462774
	TraesCS5B03G1083600	Chr5B	616462989	616467119
	TraesCS5B03G1083700	Chr5B	616467403	616468780
	TraesCS5B03G1083800	Chr5B	616761762	616764952
	TraesCS5B03G1084000	Chr5B	616813718	616815225
	TraesCS5B03G1084100	Chr5B	616871215	616871598
	TraesCS5B03G1084200	Chr5B	616892062	616893005
	TraesCS5B03G1084300	Chr5B	616935055	616935477
	TraesCS5B03G1084800	Chr5B	617408354	617410568
	TraesCS5B03G1085100	Chr5B	617422853	617427299
	TraesCS5B03G1085500	Chr5B	618254776	618256758
	TraesCS5B03G1085700	Chr5B	618862108	618863068
	TraesCS5B03G1085800	Chr5B	618890040	618891037
	TraesCS5B03G1086000	Chr5B	619021442	619024936
	TraesCS5B03G1086200	Chr5B	619025160	619033869
	TraesCS5B03G1086300	Chr5B	619077064	619079830
	TraesCS5B03G1086600	Chr5B	619464361	619466521
	TraesCS5B03G1087100	Chr5B	619571535	619573646
	TraesCS5B03G1087200	Chr5B	619573820	619581548
	TraesCS5B03G1087400	Chr5B	619588007	619589026
	TraesCS5B03G1087600	Chr5B	619612234	619612734
	TraesCS5B03G1087800	Chr5B	619617385	619617942
	TraesCS5B03G1088200	Chr5B	619825835	619826332
	TraesCS5B03G1088800	Chr5B	619900425	619901490
	TraesCS5B03G1088900	Chr5B	619978624	619980608
	TraesCS5B03G1089100	Chr5B	620034591	620038676
	TraesCS5B03G1089500	Chr5B	620096461	620096958
	TraesCS5B03G1089600	Chr5B	620117889	620118803
	TraesCS5B03G1089700	Chr5B	620137677	620138828
	TraesCS5B03G1089800	Chr5B	620148986	620149483
	TraesCS5B03G1090000	Chr5B	620192937	620193503
	TraesCS5B03G1090100	Chr5B	620193006	620193503
	TraesCS5B03G1090200	Chr5B	620203714	620204211
	TraesCS5B03G1090700	Chr5B	620307679	620309999
	TraesCS5B03G1090800	Chr5B	620512214	620520415
	TraesCS5B03G1091000	Chr5B	620520822	620524968
	TraesCS5B03G1091600	Chr5B	620832293	620837228
	TraesCS5B03G1091700	Chr5B	620837298	620841223
qCrI5B.2		Chr5B	631688614	637288614
	TraesCS5B03G1120200	Chr5B	631733761	631736035
	TraesCS5B03G1120700	Chr5B	631819244	631820152
	TraesCS5B03G1120900	Chr5B	631869758	631871053
	TraesCS5B03G1121200	Chr5B	632055993	632056851
	TraesCS5B03G1121300	Chr5B	632062308	632070028
	TraesCS5B03G1121600	Chr5B	632094569	632096814
	TraesCS5B03G1122000	Chr5B	632156231	632162803
	TraesCS5B03G1122600	Chr5B	632212518	632214220
	TraesCS5B03G1122700	Chr5B	632219670	632225436
	TraesCS5B03G1122800	Chr5B	632393326	632397335
	TraesCS5B03G1122900	Chr5B	632414179	632418185
	TraesCS5B03G1123000	Chr5B	632420535	632424264
	TraesCS5B03G1123100	Chr5B	632497579	632498461
	TraesCS5B03G1123500	Chr5B	632626840	632627325
	TraesCS5B03G1123600	Chr5B	633072643	633076010
	TraesCS5B03G1123800	Chr5B	633380241	633387698
	TraesCS5B03G1124000	Chr5B	633436931	633437392
	TraesCS5B03G1124100	Chr5B	633440919	633444830
	TraesCS5B03G1125100	Chr5B	633769009	633770403
	TraesCS5B03G1125200	Chr5B	633916359	633918147
	TraesCS5B03G1126500	Chr5B	634371991	634374280
	TraesCS5B03G1126600	Chr5B	634433604	634435907
	TraesCS5B03G1127400	Chr5B	635226545	635228208
	TraesCS5B03G1127500	Chr5B	635237748	635239957
	TraesCS5B03G1127800	Chr5B	635334703	635340725
	TraesCS5B03G1128100	Chr5B	635446183	635448610
	TraesCS5B03G1128300	Chr5B	635598029	635610831
	TraesCS5B03G1128400	Chr5B	635628523	635630150
	TraesCS5B03G1129100	Chr5B	635713168	635714756
	TraesCS5B03G1129200	Chr5B	635757800	635759430
	TraesCS5B03G1129300	Chr5B	635760874	635762580
	TraesCS5B03G1129400	Chr5B	635765546	635767329
	TraesCS5B03G1129600	Chr5B	635783771	635785209
	TraesCS5B03G1129700	Chr5B	635822560	635824641
	TraesCS5B03G1130000	Chr5B	635857306	635860659
	TraesCS5B03G1130700	Chr5B	636015575	636017185
	TraesCS5B03G1130800	Chr5B	636024663	636026090
	TraesCS5B03G1131000	Chr5B	636055309	636056970
	TraesCS5B03G1131300	Chr5B	636582146	636583661
	TraesCS5B03G1131400	Chr5B	636635066	636639279
	TraesCS5B03G1131500	Chr5B	636823685	636839121
	TraesCS5B03G1131600	Chr5B	636878668	636882257
	TraesCS5B03G1132000	Chr5B	637126302	637127949
	TraesCS5B03G1132100	Chr5B	637140897	637141244
	TraesCS5B03G1132200	Chr5B	637154456	637155859
qCrI6A.1		Chr6A	456196269	461796269
	TraesCS6A03G0660000	Chr6A	456242432	456245718
	TraesCS6A03G0660200	Chr6A	456286006	456289505
	TraesCS6A03G0660400	Chr6A	456321365	456324829
	TraesCS6A03G0660500	Chr6A	456325801	456329296
	TraesCS6A03G0661000	Chr6A	456507761	456510455
	TraesCS6A03G0661900	Chr6A	456767019	456768220
	TraesCS6A03G0662000	Chr6A	456804035	456808677
	TraesCS6A03G0662100	Chr6A	456963295	456965518
	TraesCS6A03G0662500	Chr6A	457062686	457066394
	TraesCS6A03G0662700	Chr6A	457064441	457074069
	TraesCS6A03G0662800	Chr6A	457091462	457095896
	TraesCS6A03G0662900	Chr6A	457095899	457097845
	TraesCS6A03G0663400	Chr6A	457122694	457124365
	TraesCS6A03G0663600	Chr6A	457126766	457128455
	TraesCS6A03G0664000	Chr6A	457220113	457226630
	TraesCS6A03G0664400	Chr6A	457348507	457349469
	TraesCS6A03G0664500	Chr6A	457353899	457359988
	TraesCS6A03G0664600	Chr6A	457457407	457460496
	TraesCS6A03G0664700	Chr6A	457460984	457464697
	TraesCS6A03G0664800	Chr6A	457727701	457731160
	TraesCS6A03G0665100	Chr6A	457871533	457877079
	TraesCS6A03G0665600	Chr6A	458072795	458074794
	TraesCS6A03G0665700	Chr6A	458072795	458074794
	TraesCS6A03G0665900	Chr6A	458132470	458135781
	TraesCS6A03G0666200	Chr6A	458247524	458247973
	TraesCS6A03G0666300	Chr6A	458361385	458364345
	TraesCS6A03G0666500	Chr6A	458365113	458366735
	TraesCS6A03G0666600	Chr6A	458408677	458409592
	TraesCS6A03G0666800	Chr6A	458434829	458438000
	TraesCS6A03G0667600	Chr6A	459017333	459031528
	TraesCS6A03G0667800	Chr6A	459170914	459173986
	TraesCS6A03G0668000	Chr6A	459180041	459180349
	TraesCS6A03G0668100	Chr6A	459180424	459188946
	TraesCS6A03G0668200	Chr6A	459182861	459188482
	TraesCS6A03G0668400	Chr6A	459197263	459201873
	TraesCS6A03G0668600	Chr6A	459437606	459440333
	TraesCS6A03G0668700	Chr6A	459491787	459493450
	TraesCS6A03G0669000	Chr6A	459505225	459510964
	TraesCS6A03G0669100	Chr6A	459514544	459515403
	TraesCS6A03G0669200	Chr6A	459727408	459732671
	TraesCS6A03G0669300	Chr6A	459736438	459768450
	TraesCS6A03G0669500	Chr6A	459788005	459790950
	TraesCS6A03G0669600	Chr6A	459793628	459818866
	TraesCS6A03G0669900	Chr6A	459819583	459821832
	TraesCS6A03G0670400	Chr6A	460015727	460016167
	TraesCS6A03G0670600	Chr6A	460033641	460036359
	TraesCS6A03G0670700	Chr6A	460069487	460080009
	TraesCS6A03G0670900	Chr6A	460098874	460101194
	TraesCS6A03G0671000	Chr6A	460101312	460102939
	TraesCS6A03G0671300	Chr6A	460617815	460643225
	TraesCS6A03G0671800	Chr6A	461485299	461488292

## Sheet: Table S7
Table S7 Stem specific expressed genes within LD of significant SNPs
Ref v2.1 gene id	Ref v1.1 gene id	TAU index	Location in refV1.1	Description	Oryza sativa	Symbol
TraesCS2B03G0234000	TraesCS2B02G100700	0.968581	chr2B:61284331-61284936(-)	NA	Os12g0198700
TraesCS3D03G0537500	TraesCS3D02G228400	0.959442	chr3D:310682239-310684451(+)	S-type anion channel SLAH3 [UniProtKB/Swiss-Prot:Q9FLV9]	Os01g0623200
TraesCS6A03G0660000	TraesCS6A02G242000	0.954427	chr6A:453824658-453827944(-)	Probable WRKY transcription factor 12 [UniProtKB/Swiss-Prot:Q93WY4]	Os02g0652100	OsWRKY34
TraesCS2B03G0234400	TraesCS2B02G100800	0.94217	chr2B:61338628-61340170(-)	Salt stress-induced protein [UniProtKB/Swiss-Prot:Q0JMY8]	Os12g0198700
TraesCS5B03G1131000	TraesCS5B02G460500	0.915403	chr5B:635807311-635808972(-)	Aspartic proteinase nepenthesin-1 [UniProtKB/Swiss-Prot:Q766C3]	Os08g0469100
TraesCS2B03G0225000	TraesCS2B02G096800	0.904004	chr2B:56915714-56917952(-)	Probable glucuronosyltransferase Os03g0287800 [UniProtKB/Swiss-Prot:Q10N05]	Os07g0694400	OsIRX9
TraesCS4B03G0033400	TraesCS4B02G016500	0.865654	chr4B:11928239-11928565(-)	Auxin-responsive protein SAUR71 [UniProtKB/Swiss-Prot:Q9SGU2]	Os03g0660400	SAUR16
TraesCS4B03G0034900	TraesCS4B02G017100	0.855007	chr4B:12227774-12231389(+)	Tubulin beta-8 chain [UniProtKB/Swiss-Prot:Q76FS2]	Os03g0661300	OsTUB8
TraesCS2D03G0106700	TraesCS2D02G055400	0.852079	chr2D:22165686-22166894(+)	Cytosolic sulfotransferase 17 [UniProtKB/Swiss-Prot:Q9FZ80]
TraesCS5B03G1132000	TraesCS5B02G461000	0.765426	chr5B:636900467-636902114(-)	Putrescine hydroxycinnamoyltransferase 1 [UniProtKB/Swiss-Prot:Q5SMM8]
TraesCS2D03G0112500	TraesCS2D02G058400	0.752712	chr2D:23167269-23168649(-)	Secoisolariciresinol dehydrogenase (Fragment) [UniProtKB/Swiss-Prot:Q94KL7]	Os07g0663600
TraesCS4B03G0030000	TraesCS4B02G014700	0.687547	chr4B:10588066-10592794(+)	5-methyltetrahydropteroyltriglutamate--homocysteine methyltransferase 2 [UniProtKB/Swiss-Prot:Q2QLY4]	Os12g0624000
TraesCS4B03G0027200	TraesCS4B02G013400	0.685354	chr4B:9514869-9518509(-)	Protein QUIRKY [UniProtKB/Swiss-Prot:B8XCH5]	Os03g0652000	OsGRAM22
TraesCS4B03G0034700	TraesCS4B02G017000	0.674631	chr4B:12142227-12144069(-)	NA	Os03g0660700
TraesCS5B03G1081400	TraesCS5B02G439900	0.656524	chr5B:611952880-611953884(+)	2-hydroxyisoflavanone dehydratase [UniProtKB/Swiss-Prot:Q5NUF4]	Os03g0790500
TraesCS4B03G0030100	TraesCS4B02G014800	0.607602	chr4B:10592698-10594475(-)	NA	Os03g0656000
TraesCS2A03G0408600	TraesCS2A02G196200	0.554625	chr2A:166084179-166086087(-)	NA	Os07g0572300
TraesCS5B03G1122000	TraesCS5B02G457100	0.546033	chr5B:631887762-631894334(-)	Putative chloride channel-like protein CLC-g [UniProtKB/Swiss-Prot:P60300]	Os08g0300300	CBSCLC6
TraesCS2A03G0403300	TraesCS2A02G193700	0.541414	chr2A:161941544-161947293(+)	Formin-like protein 13 [UniProtKB/Swiss-Prot:Q0D519]	Os07g0588200	DRT1|OsFH13
TraesCS2A03G0407900	TraesCS2A02G196000	0.513065	chr2A:165921103-165925172(-)	O-fucosyltransferase 5 [UniProtKB/Swiss-Prot:Q84WU0]	Os07g0572600
TraesCS2B03G0223400	TraesCS2B02G096300	0.511881	chr2B:56522117-56524869(+)	Arogenate dehydratase/prephenate dehydratase 2, chloroplastic [UniProtKB/Swiss-Prot:Q9SSE7]	Os07g0694600	Mtr1
TraesCS5B03G1086600	TraesCS5B02G442200	0.493839	chr5B:615586871-615589031(+)	NA	Os03g0796600
TraesCS6A03G0671800	TraesCS6A02G247200	0.486132	chr6A:459074425-459077418(-)	Scarecrow-like protein 6 [UniProtKB/Swiss-Prot:O81316]	Os02g0663100
TraesCS6A03G0660200	TraesCS6A02G242100	0.479527	chr6A:453868215-453871714(-)	ELMO domain-containing protein A [UniProtKB/Swiss-Prot:Q54YW1]	Os02g0652300
TraesCS5B03G1083200	TraesCS5B02G440400	0.438481	chr5B:612670351-612673613(+)	PITH domain-containing protein At3g04780 [UniProtKB/Swiss-Prot:Q9SQZ9]	Os03g0795500
TraesCS5B03G1086000	TraesCS5B02G441900	0.308467	chr5B:615143019-615146513(+)	NA	Os03g0796400	OsSTA115
